# Supplementary material for: Axl receptor tyrosine kinase is up-regulated in metformin resistant prostate cancer cells
Source: Oncotarget. 2015 May 15;6(17):15321–31. doi: 10.18632/oncotarget.4148 (PMC4558154; doi:10.18632/oncotarget.4148)
Supplement: Supplementary file 1 [file oncotarget-06-15321-s001.xls]

## Sheet: Sheet1
	Fold Change Analysis: Resistant Vs Sensitive (genes up or down in resistant cell lines)
Fold Change	Regulation	Gene Symbol	Gene Title	Entrez Gene		Fold change >= 2.0
51.6941	up	EDIL3	EGF-like repeats and discoidin I-like domains 3	10085		Entity list : Filtered on Expression (20.0)
38.1183	up	EREG	epiregulin	2069		Interpretation list : New Parameter
33.8162	up	AXL	AXL receptor tyrosine kinase	558		Experiment : Metformin resistance
28.324	up	C15orf48	chromosome 15 open reading frame 48	84419		Fold-Change cutoff : 2.0
24.5167	down	CALB2	calbindin 2, 29kDa (calretinin)	794		Pairing option : Pairs of conditions
23.0805	up	TFPI2	tissue factor pathway inhibitor 2	7980		Condition pairs :
22.2054	up	ANXA2	annexin A2	302		[Resistant] vs [Sensitive]
20.6874	up	RALYL	RALY RNA binding protein-like	138046		Minimum number of pairs:1 out of 1 condition pairs.
20.6169	up	MMP16	matrix metallopeptidase 16 (membrane-inserted)	4325
20.4145	up	CXCL2	chemokine (C-X-C motif) ligand 2	2920
19.7904	up
19.5319	up	ANXA2	annexin A2	302
18.9049	up	CAV1	caveolin 1, caveolae protein, 22kDa	857
18.9034	up	ANXA2	annexin A2	302
17.1919	up	C8orf57	chromosome 8 open reading frame 57	84257
16.1341	up	DCBLD2	discoidin, CUB and LCCL domain containing 2	131566
15.165	up	EFEMP1	EGF-containing fibulin-like extracellular matrix protein 1	2202
12.665	up	TFPI2	tissue factor pathway inhibitor 2	7980
12.0244	up	F3	coagulation factor III (thromboplastin, tissue factor)	2152
11.8643	up	BCHE	butyrylcholinesterase	590
11.8543	up	CNN3	Calponin 3, acidic	1266
11.7229	up	MMP16	matrix metallopeptidase 16 (membrane-inserted)	4325
11.3838	up	MMP16	matrix metallopeptidase 16 (membrane-inserted)	4325
11.2321	up	OPRK1	opioid receptor, kappa 1	4986
11.2301	up	AMIGO2	adhesion molecule with Ig-like domain 2	347902
11.1388	up	CD44	CD44 molecule (Indian blood group)	960
10.7142	up	GALC	galactosylceramidase	2581
10.4988	up	PLOD2	procollagen-lysine, 2-oxoglutarate 5-dioxygenase 2	5352
10.1234	down	TPTE	transmembrane phosphatase with tensin homology	7179
10.0836	up	CLDN1	Claudin 1	9076
9.87861	up	FGF2	fibroblast growth factor 2 (basic)	2247
9.45901	up	ANXA3	annexin A3	306
9.16512	up	AKR1B1	aldo-keto reductase family 1, member B1 (aldose reductase)	231
9.11933	up	EFEMP1	EGF-containing fibulin-like extracellular matrix protein 1	2202
8.88756	down	PNLIP	pancreatic lipase	5406
8.58347	up	DKK1	dickkopf homolog 1 (Xenopus laevis)	22943
8.2802	up	CAV2	caveolin 2	858
8.26798	up	IL6	interleukin 6 (interferon, beta 2)	3569
8.16184	up	COCH	coagulation factor C homolog, cochlin (Limulus polyphemus)	1690
8.05006	down	C21orf131	Chromosome 21 open reading frame 131	387486
8.01712	up	CXCL1	chemokine (C-X-C motif) ligand 1 (melanoma growth stimulating activity, alpha)	2919
8.01678	up	NRXN1	neurexin 1	9378
7.76101	up	GNAI1	guanine nucleotide binding protein (G protein), alpha inhibiting activity polypeptide 1	2770
7.658	up	ECHDC1	enoyl Coenzyme A hydratase domain containing 1	55862
7.41317	down	PLA2G4A	phospholipase A2, group IVA (cytosolic, calcium-dependent)	5321
7.20492	down	PEG3	paternally expressed 3	5178
7.04878	up	HTATIP2	HIV-1 Tat interactive protein 2, 30kDa	10553
7.01379	down	CADM2	cell adhesion molecule 2	253559
7.01185	up	TPBG	trophoblast glycoprotein	7162
6.8566	up	SLC47A1	solute carrier family 47, member 1	55244
6.5682	up		CDNA clone IMAGE:6025865
6.4755	up	CAV1	caveolin 1, caveolae protein, 22kDa	857
6.40978	down	PEG3	paternally expressed 3	5178
6.24795	up	TTMA	Two transmembrane domain family member A	645369
6.16349	up	BCAT1	branched chain aminotransferase 1, cytosolic	586
6.12066	up	CBLN2	cerebellin 2 precursor	147381
6.00191	up	ETV5	Ets variant gene 5 (ets-related molecule)	2119
5.9134	down	DHRS2	dehydrogenase/reductase (SDR family) member 2	10202
5.91042	up	BCAT1	branched chain aminotransferase 1, cytosolic	586
5.84663	up	UCHL1	ubiquitin carboxyl-terminal esterase L1 (ubiquitin thiolesterase)	7345
5.81976	up	TGM2	transglutaminase 2 (C polypeptide, protein-glutamine-gamma-glutamyltransferase)	7052
5.81456	up	BHLHB3	basic helix-loop-helix domain containing, class B, 3	79365
5.75535	up	LRRN1	leucine rich repeat neuronal 1	57633
5.73492	up	FER1L3	fer-1-like 3, myoferlin (C. elegans)	26509
5.71494	up		CDNA clone IMAGE:4817707
5.65857	up	CLDN11	claudin 11 (oligodendrocyte transmembrane protein)	5010
5.63995	up	SPG20	spastic paraplegia 20 (Troyer syndrome)	23111
5.60246	up	MICB	MHC class I polypeptide-related sequence B	4277
5.49784	up	NT5E	5'-nucleotidase, ecto (CD73)	4907
5.46225	down	ADAM28	ADAM metallopeptidase domain 28	10863
5.44605	up	RBMS1	RNA binding motif, single stranded interacting protein 1	5937
5.41139	up	S100A16	S100 calcium binding protein A16	140576
5.40296	up	BCL2A1	BCL2-related protein A1	597
5.3904	down	CADM2	cell adhesion molecule 2	253559
5.38798	up	ST8SIA4	ST8 alpha-N-acetyl-neuraminide alpha-2,8-sialyltransferase 4	7903
5.38175	down	LOX	lysyl oxidase	4015
5.35492	down		CDNA FLJ38396 fis, clone FEBRA2007957
5.32412	down	PEG3	Paternally expressed 3	5178
5.29059	up	CAV2	caveolin 2	858
5.28698	up	DCBLD2	discoidin, CUB and LCCL domain containing 2	131566
5.2756	up	PLOD2	procollagen-lysine, 2-oxoglutarate 5-dioxygenase 2	5352
5.27257	up	ETV5	ets variant gene 5 (ets-related molecule)	2119
5.26984	up	BHLHB3	basic helix-loop-helix domain containing, class B, 3	79365
5.25947	up		Full length insert cDNA clone ZE01A04
5.25929	up	KIAA1576	KIAA1576 protein	57687
5.19696	up	AREG /// LOC727738	amphiregulin (schwannoma-derived growth factor) /// similar to Amphiregulin precursor (AR) (Colorectum cell-derived growth factor) (CRDGF)	374 /// 727738
5.19443	down	FAM13C1	family with sequence similarity 13, member C1	220965
5.19126	up	MBNL2	muscleblind-like 2 (Drosophila)	10150
5.18936	up	CD44	CD44 molecule (Indian blood group)	960
5.1343	up	CUGBP2	CUG triplet repeat, RNA binding protein 2	10659
5.04029	up	KRT7	Keratin 7	3855
5.00279	up	MAN1A1	Mannosidase, alpha, class 1A, member 1	4121
4.99851	down	ALB	albumin	213
4.98001	up	BASP1	brain abundant, membrane attached signal protein 1	10409
4.92043	up	ST8SIA4	ST8 alpha-N-acetyl-neuraminide alpha-2,8-sialyltransferase 4	7903
4.90705	up	ST8SIA4	ST8 alpha-N-acetyl-neuraminide alpha-2,8-sialyltransferase 4	7903
4.83593	up	LOC653174 /// LOC728132 /// LOC728395 /// LOC728403 /// LOC728412 /// TSPY1	testis specific protein, Y-linked 1 /// similar to testis specific protein, Y-linked 1	653174 /// 7258 /// 728132 /// 728395 /// 728403 /// 728412
4.74411	up	UGT2B17	UDP glucuronosyltransferase 2 family, polypeptide B17	7367
4.69309	up	SI	sucrase-isomaltase (alpha-glucosidase)	6476
4.63221	down	LAMA1	laminin, alpha 1	284217
4.57834	up	MET	met proto-oncogene (hepatocyte growth factor receptor)	4233
4.56435	up	AKR1C2	aldo-keto reductase family 1, member C2 (dihydrodiol dehydrogenase 2; bile acid binding protein; 3-alpha hydroxysteroid dehydrogenase, type III)	1646
4.54861	up	CTHRC1	collagen triple helix repeat containing 1	115908
4.54135	down	IGF1R	insulin-like growth factor 1 receptor	3480
4.49409	up	CYP24A1	cytochrome P450, family 24, subfamily A, polypeptide 1	1591
4.45881	up	PSMD5	proteasome (prosome, macropain) 26S subunit, non-ATPase, 5	5711
4.44463	down	CHRM3	cholinergic receptor, muscarinic 3	1131
4.43832	down		CDNA FLJ35683 fis, clone SPLEN2019131
4.43609	up	LUZP2	leucine zipper protein 2	338645
4.43496	up	GNG11	guanine nucleotide binding protein (G protein), gamma 11	2791
4.42655	down	IGSF5	immunoglobulin superfamily, member 5	150084
4.41135	up	SPG20	spastic paraplegia 20 (Troyer syndrome)	23111
4.36169	up	TMSB4X /// TMSL3	thymosin, beta 4, X-linked /// thymosin-like 3	7114 /// 7117
4.35496	down	CHRM3 /// LOC730413	cholinergic receptor, muscarinic 3 /// similar to cholinergic receptor, muscarinic 3	1131 /// 730413
4.30327	up	SGCE	sarcoglycan, epsilon	8910
4.28987	down	SPAG17	sperm associated antigen 17	200162
4.28749	up	PNMA2	paraneoplastic antigen MA2	10687
4.2852	down	PIF1	PIF1 5'-to-3' DNA helicase homolog (S. cerevisiae)	80119
4.25343	down	ACE2	angiotensin I converting enzyme (peptidyl-dipeptidase A) 2	59272
4.20882	up	RSPO3	R-spondin 3 homolog (Xenopus laevis)	84870
4.20382	up	PEG10	paternally expressed 10	23089
4.17521	up	LOC389023	hypothetical gene supported by BC032913; BC048425	389023
4.16419	down		M41 mRNA, complete sequence; alternatively spliced
4.15412	down	SLC26A3	solute carrier family 26, member 3	1811
4.15325	up	LOC541469	hypothetical protein LOC541469	541469
4.13174	up	UBD	ubiquitin D	10537
4.12931	up	LMO3	LIM domain only 3 (rhombotin-like 2)	55885
4.12411	down	CADM2	cell adhesion molecule 2	253559
4.11005	up	MAG1	lung cancer metastasis-associated protein	84803
4.07968	up	FER1L3	fer-1-like 3, myoferlin (C. elegans)	26509
4.07646	down	LOX	lysyl oxidase	4015
4.06861	down	PTGS2	prostaglandin-endoperoxide synthase 2 (prostaglandin G/H synthase and cyclooxygenase)	5743
4.06435	up	PRR6	proline rich 6	201161
4.04072	up	DBC1	deleted in bladder cancer 1	1620
4.03613	up	GNAI1	guanine nucleotide binding protein (G protein), alpha inhibiting activity polypeptide 1	2770
3.98172	up	CADM1	cell adhesion molecule 1	23705
3.95466	down	ADAM28	ADAM metallopeptidase domain 28	10863
3.94278	down	FAM3B	family with sequence similarity 3, member B	54097
3.93479	up	NRXN3	neurexin 3	9369
3.9324	up	KIRREL	kin of IRRE like (Drosophila)	55243
3.92515	down	HLA-DPA1	major histocompatibility complex, class II, DP alpha 1	3113
3.86652	down	RP5-1103G7.6	defensin, beta 32	400830
3.85338	down	DOCK8	dedicator of cytokinesis 8	81704
3.83801	up	PKIA	Protein kinase (cAMP-dependent, catalytic) inhibitor alpha	5569
3.81752	up	COCH	coagulation factor C homolog, cochlin (Limulus polyphemus)	1690
3.81014	up	PM20D2	peptidase M20 domain containing 2	135293
3.79123	up	KRT7	keratin 7	3855
3.77625	up		Transcribed locus
3.7753	up	UGT2B15	UDP glucuronosyltransferase 2 family, polypeptide B15	7366
3.77181	up	GPRC5A	G protein-coupled receptor, family C, group 5, member A	9052
3.7697	up	LY6K	lymphocyte antigen 6 complex, locus K	54742
3.75408	up	CLIP4	CAP-GLY domain containing linker protein family, member 4	79745
3.73008	down	GRPR	gastrin-releasing peptide receptor	2925
3.72842	up	PRR6	proline rich 6	201161
3.71297	up	SLITRK3	SLIT and NTRK-like family, member 3	22865
3.70948	up	AKR1C1	aldo-keto reductase family 1, member C1 (dihydrodiol dehydrogenase 1; 20-alpha (3-alpha)-hydroxysteroid dehydrogenase)	1645
3.68351	up	TSPY1	testis specific protein, Y-linked 1	7258
3.67923	up	FHL1	four and a half LIM domains 1	2273
3.67783	up	RAPGEF4	Rap guanine nucleotide exchange factor (GEF) 4	11069
3.66926	down	ORM1 /// ORM2	orosomucoid 1 /// orosomucoid 2	5004 /// 5005
3.65049	down	PLK1	polo-like kinase 1 (Drosophila)	5347
3.6487	down	RAB39	RAB39, member RAS oncogene family	54734
3.64364	down	HSD3B1	hydroxy-delta-5-steroid dehydrogenase, 3 beta- and steroid delta-isomerase 1	3283
3.64039	down	BCL2L14	BCL2-like 14 (apoptosis facilitator)	79370
3.62711	up	STXBP5L	syntaxin binding protein 5-like	9515
3.62267	up	LMO3	LIM domain only 3 (rhombotin-like 2)	55885
3.61944	down	CXCL13	chemokine (C-X-C motif) ligand 13 (B-cell chemoattractant)	10563
3.61637	up	PHLDB2	pleckstrin homology-like domain, family B, member 2	90102
3.61347	up	DFNA5	deafness, autosomal dominant 5	1687
3.60087	up		CDNA FLJ39064 fis, clone NT2RP7014583
3.59317	up	SLC16A7	solute carrier family 16, member 7 (monocarboxylic acid transporter 2)	9194
3.57593	up	ARHGAP20	Rho GTPase activating protein 20	57569
3.53134	up	SLC7A6OS	solute carrier family 7, member 6 opposite strand	84138
3.52623	down	IGF1R	insulin-like growth factor 1 receptor	3480
3.52495	up	S100A6	S100 calcium binding protein A6	6277
3.51393	up	B3GNT5	UDP-GlcNAc:betaGal beta-1,3-N-acetylglucosaminyltransferase 5	84002
3.51389	up	CERK	ceramide kinase	64781
3.49896	up	ANXA1	annexin A1	301
3.49632	up	PEG10	paternally expressed 10	23089
3.48812	up		Transcribed locus
3.48671	down	SLC44A5	solute carrier family 44, member 5	204962
3.48458	up		Transcribed locus
3.46662	up	GRB10	growth factor receptor-bound protein 10	2887
3.45341	down	WWTR1	WW domain containing transcription regulator 1	25937
3.45299	down	APOF	apolipoprotein F	319
3.44882	up	PTGES	prostaglandin E synthase	9536
3.43657	up	FOS	v-fos FBJ murine osteosarcoma viral oncogene homolog	2353
3.43522	up	TRDN	triadin	10345
3.421	down	TARP /// TRGC2 /// TRGV9	T cell receptor gamma constant 2 /// T cell receptor gamma variable 9 /// TCR gamma alternate reading frame protein	445347 /// 6967 /// 6983
3.41784	up	C20orf74	chromosome 20 open reading frame 74	57186
3.41426	up	C14orf169	chromosome 14 open reading frame 169	79697
3.4128	up		CDNA FLJ11812 fis, clone HEMBA1006364
3.4036	up	VIM	vimentin	7431
3.39724	up	SERPINA3	serpin peptidase inhibitor, clade A (alpha-1 antiproteinase, antitrypsin), member 3	12
3.39663	up	UBASH3B	ubiquitin associated and SH3 domain containing, B	84959
3.39476	up	CXCL3	chemokine (C-X-C motif) ligand 3	2921
3.39128	down	TARP /// TRGC2 /// TRGV9	T cell receptor gamma constant 2 /// T cell receptor gamma variable 9 /// TCR gamma alternate reading frame protein	445347 /// 6967 /// 6983
3.38791	down		CDNA FLJ35259 fis, clone PROST2004251
3.38203	up	G0S2	G0/G1switch 2	50486
3.38014	down	NMU	neuromedin U	10874
3.37959	up	ST8SIA4	ST8 alpha-N-acetyl-neuraminide alpha-2,8-sialyltransferase 4	7903
3.37216	down	RFXDC1	regulatory factor X domain containing 1	222546
3.35962	down	DNAH9	dynein, axonemal, heavy chain 9	1770
3.3532	down	CREB5	cAMP responsive element binding protein 5	9586
3.34342	down	RNF148	ring finger protein 148	378925
3.32859	down	PRLR	Prolactin receptor	5618
3.32782	down	ADAM7	ADAM metallopeptidase domain 7	8756
3.32765	down		Transcribed locus
3.32647	down	CHRM3	cholinergic receptor, muscarinic 3	1131
3.32379	down	PCSK5	proprotein convertase subtilisin/kexin type 5	5125
3.31648	up	LOC652993 /// PHLDA1	pleckstrin homology-like domain, family A, member 1 /// hypothetical LOC652993	22822 /// 652993
3.31447	down	PVRL3	poliovirus receptor-related 3	25945
3.30944	down	ACE2	angiotensin I converting enzyme (peptidyl-dipeptidase A) 2	59272
3.3034	down		CDNA clone IMAGE:4811412
3.29724	up	SLC7A6	solute carrier family 7 (cationic amino acid transporter, y+ system), member 6	9057
3.29458	up	FAM19A2	family with sequence similarity 19 (chemokine (C-C motif)-like), member A2	338811
3.28044	up	TGFBI	transforming growth factor, beta-induced, 68kDa	7045
3.27724	down	PARVA	parvin, alpha	55742
3.27537	down	HAO1	hydroxyacid oxidase (glycolate oxidase) 1	54363
3.25645	down	IGF1R	insulin-like growth factor 1 receptor	3480
3.23755	up	ABCC3	ATP-binding cassette, sub-family C (CFTR/MRP), member 3	8714
3.23595	down		CDNA clone IMAGE:4816129
3.23291	down	KIF20A	kinesin family member 20A	10112
3.23047	up		CDNA: FLJ20962 fis, clone ADSH00804
3.22925	down	CREB5	cAMP responsive element binding protein 5	9586
3.22834	up	PKIA	protein kinase (cAMP-dependent, catalytic) inhibitor alpha	5569
3.22733	up	NLGN1	Neuroligin 1	22871
3.21373	down	AURKA	aurora kinase A	6790
3.20847	down	TARP /// TRGC2 /// TRGV9	T cell receptor gamma constant 2 /// T cell receptor gamma variable 9 /// TCR gamma alternate reading frame protein	445347 /// 6967 /// 6983
3.19872	down	SPRY4	sprouty homolog 4 (Drosophila)	81848
3.19038	up	MDFIC	MyoD family inhibitor domain containing	29969
3.18668	up	KYNU	kynureninase (L-kynurenine hydrolase)	8942
3.1853	up	ASPH	Aspartate beta-hydroxylase	444
3.1764	up	AKT3	v-akt murine thymoma viral oncogene homolog 3 (protein kinase B, gamma)	10000
3.17276	down		Transcribed locus, weakly similar to XP_935676.1 PREDICTED: hypothetical protein LOC340211 [Homo sapiens]
3.16886	down	RDH16	retinol dehydrogenase 16 (all-trans)	8608
3.16817	down	ORM1	orosomucoid 1	5004
3.16573	down	ADAM7	ADAM metallopeptidase domain 7	8756
3.14596	down	SLC35F1	solute carrier family 35, member F1	222553
3.13492	up	SCHIP1	schwannomin interacting protein 1	29970
3.1334	up	PRTFDC1	phosphoribosyl transferase domain containing 1	56952
3.12492	up	COLEC12	collectin sub-family member 12	81035
3.09589	up
3.08345	up	DCBLD2	discoidin, CUB and LCCL domain containing 2	131566
3.06801	down	DHRS2	dehydrogenase/reductase (SDR family) member 2	10202
3.06752	up	IER3	immediate early response 3	8870
3.06504	up	SFTPF	surfactant associated protein F	207107
3.06309	up		Homo sapiens, clone IMAGE:4294265, mRNA
3.06241	down	TROAP	trophinin associated protein (tastin)	10024
3.0622	up	ICEBERG	ICEBERG caspase-1 inhibitor	59082
3.06001	up	SCRN1	secernin 1	9805
3.05748	down		MRNA; cDNA DKFZp761H2217 (from clone DKFZp761H2217)
3.045	down	APOBEC3F	apolipoprotein B mRNA editing enzyme, catalytic polypeptide-like 3F	200316
3.04283	up	ANTXR1	anthrax toxin receptor 1	84168
3.03965	up	SPTBN1	spectrin, beta, non-erythrocytic 1	6711
3.02775	down	IFI30	interferon, gamma-inducible protein 30	10437
3.01473	down	TACSTD2	tumor-associated calcium signal transducer 2	4070
3.01445	up	NHS	Nance-Horan syndrome (congenital cataracts and dental anomalies)	4810
3.01405	down	EAF2	ELL associated factor 2	55840
3.01258	up	TOX3	TOX high mobility group box family member 3	27324
3.01192	up	PTGFR	prostaglandin F receptor (FP)	5737
3.01187	down	CDC20	cell division cycle 20 homolog (S. cerevisiae)	991
3.01034	up		CDNA: FLJ22731 fis, clone HSI15841
3.00948	down	DAPL1	death associated protein-like 1	92196
2.99861	down	HPGD	hydroxyprostaglandin dehydrogenase 15-(NAD)	3248
2.99613	up	LOC162073	hypothetical protein LOC162073	162073
2.99563	down	TARP /// TRGC2 /// TRGV9	T cell receptor gamma constant 2 /// T cell receptor gamma variable 9 /// TCR gamma alternate reading frame protein	445347 /// 6967 /// 6983
2.9928	up	LOC728160 /// UGT2B15 /// UGT2B17	UDP glucuronosyltransferase 2 family, polypeptide B15 /// UDP glucuronosyltransferase 2 family, polypeptide B17 /// similar to UDP-glucuronosyltransferase 2B15 precursor (UDPGT) (UDPGTh-3) (HLUG4)	728160 /// 7366 /// 7367
2.99124	up	NLGN1	neuroligin 1	22871
2.97782	down	KIF18A	kinesin family member 18A	81930
2.97744	up	CUGBP2	CUG triplet repeat, RNA binding protein 2	10659
2.97103	down	DOCK8	dedicator of cytokinesis 8	81704
2.96904	up	AGT	angiotensinogen (serpin peptidase inhibitor, clade A, member 8)	183
2.96632	down	HAO2	hydroxyacid oxidase 2 (long chain)	51179
2.96241	up		Homo sapiens, clone IMAGE:3344506
2.95246	up		Transcribed locus
2.95244	down	LOC284242	hypothetical protein LOC284242	284242
2.95125	up	PHLDA1	pleckstrin homology-like domain, family A, member 1	22822
2.95102	up	FBLN7	fibulin 7	129804
2.94987	down	IGF1R	insulin-like growth factor 1 receptor	3480
2.94629	up	WDR66	WD repeat domain 66	144406
2.93898	up	AKAP2 /// PALM2-AKAP2	A kinase (PRKA) anchor protein 2 /// PALM2-AKAP2	11217 /// 445815
2.93374	down		CDNA: FLJ20903 fis, clone ADSE00222
2.91869	down	IGF1	insulin-like growth factor 1 (somatomedin C)	3479
2.9166	up	BDNF	brain-derived neurotrophic factor	627
2.91344	up	PCDHB15	protocadherin beta 15	56121
2.91297	down	ADRA2A	adrenergic, alpha-2A-, receptor	150
2.90645	up	C12orf39	chromosome 12 open reading frame 39	80763
2.90377	up	DCLK1	Doublecortin-like kinase 1	9201
2.90183	down	CCNB1	cyclin B1	891
2.89568	down	AURKA	aurora kinase A	6790
2.89057	down	MCTP2	multiple C2 domains, transmembrane 2	55784
2.88029	down		CDNA FLJ11431 fis, clone HEMBA1001094
2.87825	down	IGF1	insulin-like growth factor 1 (somatomedin C)	3479
2.87378	down		MRNA; cDNA DKFZp547L204 (from clone DKFZp547L204)
2.87014	up		Full length insert cDNA clone ZE03F06
2.86803	up	SYT17	Synaptotagmin XVII	51760
2.86364	down	CENPE	centromere protein E, 312kDa	1062
2.85923	up	UGT2B15	UDP glucuronosyltransferase 2 family, polypeptide B15	7366
2.85898	down	C2	complement component 2	717
2.84957	up	FAM129A	family with sequence similarity 129, member A	116496
2.84667	down	ADH1A /// ADH1B /// ADH1C	alcohol dehydrogenase 1A (class I), alpha polypeptide /// alcohol dehydrogenase 1B (class I), beta polypeptide /// alcohol dehydrogenase 1C (class I), gamma polypeptide	124 /// 125 /// 126
2.84567	up	SLC7A6	solute carrier family 7 (cationic amino acid transporter, y+ system), member 6	9057
2.83927	down		CDNA: FLJ20903 fis, clone ADSE00222
2.83284	down	FLJ30428 /// LOC730024	similar to hypothetical protein A230046P18; cDNA sequence BC055759 /// similar to male sterility domain containing 1	150519 /// 730024
2.83234	up	KDELC2	KDEL (Lys-Asp-Glu-Leu) containing 2	143888
2.8304	down
2.82872	up		CDNA clone IMAGE:5301910
2.82803	down
2.82007	down	AZGP1 /// LOC646282	alpha-2-glycoprotein 1, zinc-binding /// similar to alpha-2-glycoprotein 1, zinc	563 /// 646282
2.81696	up	NRXN1	neurexin 1	9378
2.81687	up	UCHL1	Ubiquitin carboxyl-terminal esterase L1 (ubiquitin thiolesterase)	7345
2.81378	down	ACADL	acyl-Coenzyme A dehydrogenase, long chain	33
2.81295	up	GJC1	gap junction protein, gamma 1, 45kDa	10052
2.81223	down	NAP1L5	nucleosome assembly protein 1-like 5	266812
2.80847	up		Homo sapiens, clone IMAGE:3632683, mRNA
2.80832	up	SLC24A3	solute carrier family 24 (sodium/potassium/calcium exchanger), member 3	57419
2.80729	up	MT1E	metallothionein 1E	4493
2.80198	down	DLG7	discs, large homolog 7 (Drosophila)	9787
2.80023	up	TOX3	TOX high mobility group box family member 3	27324
2.79746	up	CHST11	Carbohydrate (chondroitin 4) sulfotransferase 11	50515
2.79444	up	MXRA7	matrix-remodelling associated 7	439921
2.79434	down	LMO7	LIM domain 7	4008
2.79085	down		Full-length cDNA clone CS0DF014YC15 of Fetal brain of Homo sapiens (human)
2.78561	down	IFI35	interferon-induced protein 35	3430
2.78536	up	PHLDA1	pleckstrin homology-like domain, family A, member 1	22822
2.78499	up	FAM129A	family with sequence similarity 129, member A	116496
2.78054	down	DAZ1 /// DAZ2 /// DAZ3 /// DAZ4	deleted in azoospermia 1 /// deleted in azoospermia 3 /// deleted in azoospermia 2 /// deleted in azoospermia 4	1617 /// 57054 /// 57055 /// 57135
2.77861	down	TTN	titin	7273
2.77018	up	FIBIN	fin bud initiation factor	387758
2.76661	up		Transcribed locus
2.76601	down	AOX1	aldehyde oxidase 1	316
2.76212	up	EHD2	EH-domain containing 2	30846
2.76072	down		Transcribed locus
2.75785	up	SERPINA1	serpin peptidase inhibitor, clade A (alpha-1 antiproteinase, antitrypsin), member 1	5265
2.75272	up	PTGFR	prostaglandin F receptor (FP)	5737
2.75263	up	CCL20	chemokine (C-C motif) ligand 20	6364
2.75104	up	MAN1A1	mannosidase, alpha, class 1A, member 1	4121
2.7483	up	RLN2	relaxin 2	6019
2.74231	up
2.74125	down	SH3GL2	SH3-domain GRB2-like 2	6456
2.73545	up	TMTC1	transmembrane and tetratricopeptide repeat containing 1	83857
2.73045	up	TIMP1	TIMP metallopeptidase inhibitor 1	7076
2.73032	up	DLC1	deleted in liver cancer 1	10395
2.72925	up	TMEM22	transmembrane protein 22	80723
2.72523	up	ZNF22	zinc finger protein 22 (KOX 15)	7570
2.7245	up	PYGL	phosphorylase, glycogen; liver (Hers disease, glycogen storage disease type VI)	5836
2.72365	down	ETV7	ets variant gene 7 (TEL2 oncogene)	51513
2.72104	up	IL8	interleukin 8	3576
2.71641	up	DOCK10	dedicator of cytokinesis 10	55619
2.71349	up	C19orf33	chromosome 19 open reading frame 33	64073
2.71106	up		Transcribed locus
2.71046	down	IFIT1	interferon-induced protein with tetratricopeptide repeats 1	3434
2.70571	up	TOX3	TOX high mobility group box family member 3	27324
2.70381	up	FAM132B	family with sequence similarity 132, member B	151176
2.70167	down	C1orf168	chromosome 1 open reading frame 168	199920
2.69404	down		Prostate-specific P712P mRNA sequence
2.68973	down	PTTG1	pituitary tumor-transforming 1	9232
2.68971	up	LOC283454	hypothetical protein LOC283454	283454
2.68807	up	PAQR7	progestin and adipoQ receptor family member VII	164091
2.68709	up
2.67976	down	LOC646282	similar to alpha-2-glycoprotein 1, zinc	646282
2.66787	up	BCAT1	branched chain aminotransferase 1, cytosolic	586
2.66539	down	SLC40A1	solute carrier family 40 (iron-regulated transporter), member 1	30061
2.663	up	CNGB3	cyclic nucleotide gated channel beta 3	54714
2.66133	up		CDNA FLJ39064 fis, clone NT2RP7014583
2.66055	up	TTC6	tetratricopeptide repeat domain 6	115669
2.66022	up	TUBB6	tubulin, beta 6	84617
2.65583	down	C2orf14	chromosome 2 open reading frame 14	440908
2.65581	down	FLJ37786	hypothetical LOC642691	642691
2.65405	down		Homo sapiens, clone IMAGE:4696935, mRNA
2.65227	up	HOXB7	homeobox B7	3217
2.65212	up	ASPH	aspartate beta-hydroxylase	444
2.6489	up	FOSL1	FOS-like antigen 1	8061
2.64803	down	CDKN3	cyclin-dependent kinase inhibitor 3 (CDK2-associated dual specificity phosphatase)	1033
2.64362	down	ACTL8	actin-like 8	81569
2.64101	up	FRMD3	FERM domain containing 3	257019
2.6407	down	FAM83D	family with sequence similarity 83, member D	81610
2.63853	down	RP1-127L4.6	hypothetical protein LOC150297	150297
2.63688	down	LOC644242	Hypothetical protein LOC644242	644242
2.63483	up	LIX1L	Lix1 homolog (mouse)-like	128077
2.63465	up	TncRNA	trophoblast-derived noncoding RNA	283131
2.63414	up	PLEKHA2	pleckstrin homology domain containing, family A (phosphoinositide binding specific) member 2	59339
2.63113	down	CCNB1	cyclin B1	891
2.63078	down	ACADL	acyl-Coenzyme A dehydrogenase, long chain	33
2.62779	up		Transcribed locus, strongly similar to XP_509406.1 PREDICTED: similar to hypothetical protein FLJ14627 [Pan troglodytes]
2.62638	up	DPP4	dipeptidyl-peptidase 4 (CD26, adenosine deaminase complexing protein 2)	1803
2.62411	up	AHNAK2	AHNAK nucleoprotein 2	113146
2.62393	up	PHLDA1	pleckstrin homology-like domain, family A, member 1	22822
2.62392	up	CAMK2B	calcium/calmodulin-dependent protein kinase (CaM kinase) II beta	816
2.62362	up	LGALS1	lectin, galactoside-binding, soluble, 1 (galectin 1)	3956
2.62271	up	TTC6	tetratricopeptide repeat domain 6	115669
2.6223	down	STC1	stanniocalcin 1	6781
2.6216	up	PHLDA1	pleckstrin homology-like domain, family A, member 1	22822
2.62057	up		CDNA FLJ25677 fis, clone TST04054
2.62014	down	SPOCK1	sparc/osteonectin, cwcv and kazal-like domains proteoglycan (testican) 1	6695
2.61795	up		MRNA; clone CD 43T7
2.61692	down	PGC	progastricsin (pepsinogen C)	5225
2.61639	down	ORM1 /// ORM2	orosomucoid 1 /// orosomucoid 2	5004 /// 5005
2.61625	down
2.6144	up	ST7OT2	ST7 overlapping transcript 2 (antisense non-coding RNA)	93654
2.61245	up	SLC16A7	solute carrier family 16, member 7 (monocarboxylic acid transporter 2)	9194
2.60804	down	C9orf100	chromosome 9 open reading frame 100	84904
2.59925	up		Homo sapiens, clone IMAGE:3948753, mRNA
2.59722	down		Transcribed locus
2.59721	down	PAGE1	P antigen family, member 1 (prostate associated)	8712
2.59541	up	COL4A1	collagen, type IV, alpha 1	1282
2.59034	up	FYN	FYN oncogene related to SRC, FGR, YES	2534
2.5902	up	PTHLH	parathyroid hormone-like hormone	5744
2.58802	up	CCDC80	coiled-coil domain containing 80	151887
2.58785	up	CD55	CD55 molecule, decay accelerating factor for complement (Cromer blood group)	1604
2.58232	down	ADAM28	ADAM metallopeptidase domain 28	10863
2.57857	down	IL20RA	interleukin 20 receptor, alpha	53832
2.57589	up	LCN2	lipocalin 2	3934
2.57483	up	PLAU	plasminogen activator, urokinase	5328
2.57248	up	PELI2	pellino homolog 2 (Drosophila)	57161
2.57102	up	SLC24A3	solute carrier family 24 (sodium/potassium/calcium exchanger), member 3	57419
2.57009	up	SLC7A11	solute carrier family 7, (cationic amino acid transporter, y+ system) member 11	23657
2.56038	up	AKR1C2	aldo-keto reductase family 1, member C2 (dihydrodiol dehydrogenase 2; bile acid binding protein; 3-alpha hydroxysteroid dehydrogenase, type III)	1646
2.56025	down	TPTEps1	TPTE pseudogene 1	440140
2.5587	down	HIST1H2BJ	histone cluster 1, H2bj	8970
2.55398	down		Transcribed locus
2.55018	up	C2orf59 /// LOC541471	chromosome 2 open reading frame 59 /// hypothetical LOC541471	112597 /// 541471
2.54686	up		CDNA: FLJ20962 fis, clone ADSH00804
2.54519	down	SLC2A3	solute carrier family 2 (facilitated glucose transporter), member 3	6515
2.54331	up	EPHA3	EPH receptor A3	2042
2.54292	down	TICAM2	toll-like receptor adaptor molecule 2	353376
2.54082	down	LOC387723 /// LOC651940	hypothetical LOC387723 /// hypothetical protein LOC651940	387723 /// 651940
2.53324	down	SCGB2A1	secretoglobin, family 2A, member 1	4246
2.53145	down	LCP1	lymphocyte cytosolic protein 1 (L-plastin)	3936
2.5313	down	KIF14	kinesin family member 14	9928
2.53088	up	AKAP5	A kinase (PRKA) anchor protein 5	9495
2.52942	up	IFIH1	interferon induced with helicase C domain 1	64135
2.52941	up	C3orf59	chromosome 3 open reading frame 59	151963
2.52906	up	PI3	peptidase inhibitor 3, skin-derived (SKALP)	5266
2.52784	up	LAMP3	lysosomal-associated membrane protein 3	27074
2.5256	up	IGFBP4	insulin-like growth factor binding protein 4	3487
2.52365	up		MRNA; cDNA DKFZp564C203 (from clone DKFZp564C203)
2.51843	up	CXorf61	chromosome X open reading frame 61	203413
2.51491	down
2.51119	up		Transcribed locus
2.51077	up	RIMS4	regulating synaptic membrane exocytosis 4	140730
2.50586	down	SLC2A3	solute carrier family 2 (facilitated glucose transporter), member 3	6515
2.50526	up	NANOS1	nanos homolog 1 (Drosophila)	340719
2.50118	up	UPP1	uridine phosphorylase 1	7378
2.49263	down	STC1	stanniocalcin 1	6781
2.49082	down	LOC440905	hypothetical protein LOC440905	440905
2.49033	up	PI3	peptidase inhibitor 3, skin-derived (SKALP)	5266
2.48912	up	ATP4B	ATPase, H+/K+ exchanging, beta polypeptide	496
2.48847	down	NAP1L5	nucleosome assembly protein 1-like 5	266812
2.48838	down	BUB1	BUB1 budding uninhibited by benzimidazoles 1 homolog (yeast)	699
2.48668	up	UGT2B28	UDP glucuronosyltransferase 2 family, polypeptide B28	54490
2.48621	down	DNAH8	dynein, axonemal, heavy chain 8	1769
2.48477	up	MGC11082	hypothetical protein MGC11082	84777
2.48185	down		Transcribed locus
2.47833	down	EMP1	epithelial membrane protein 1	2012
2.47816	down	LOC202134	hypothetical protein LOC202134	202134
2.47489	up	SPTBN1	Spectrin, beta, non-erythrocytic 1	6711
2.47315	up
2.47274	up	L3MBTL4	l(3)mbt-like 4 (Drosophila)	91133
2.47117	down		Transcribed locus
2.47104	down	HIST1H2AL	histone cluster 1, H2al	8332
2.46631	up		CDNA FLJ26539 fis, clone KDN09310
2.46524	down	PGCP	plasma glutamate carboxypeptidase	10404
2.46344	up	KYNU	kynureninase (L-kynurenine hydrolase)	8942
2.4627	down	AZGP1	alpha-2-glycoprotein 1, zinc-binding	563
2.46057	down		Homo sapiens, clone IMAGE:3896086, mRNA
2.45856	up	CNN3	calponin 3, acidic	1266
2.45673	up	POU4F1	POU class 4 homeobox 1	5457
2.45585	up	IL8	interleukin 8	3576
2.45104	down	HIST1H2AG	histone cluster 1, H2ag	8969
2.44934	down	SYNPO2	synaptopodin 2	171024
2.44862	up		MRNA; cDNA DKFZp564F133 (from clone DKFZp564F133)
2.44507	up	SERPINA1	serpin peptidase inhibitor, clade A (alpha-1 antiproteinase, antitrypsin), member 1	5265
2.44484	down	TTN	titin	7273
2.4437	down	PART1	prostate androgen-regulated transcript 1	25859
2.44266	up	KRT80	keratin 80	144501
2.44212	down		CDNA clone IMAGE:5267606
2.43584	down	SLC2A3	solute carrier family 2 (facilitated glucose transporter), member 3	6515
2.43496	up	ASPH	aspartate beta-hydroxylase	444
2.43376	up		Transcribed locus
2.43372	down	H2AFJ	H2A histone family, member J	55766
2.42442	up	SLC1A4	solute carrier family 1 (glutamate/neutral amino acid transporter), member 4	6509
2.41782	up		MRNA; clone CD 43T7
2.41539	down	GPR158	G protein-coupled receptor 158	57512
2.41063	up		Transcribed locus
2.41063	down	RNF128	ring finger protein 128	79589
2.41016	down		CDNA clone IMAGE:4822878
2.40826	down
2.40364	down	HPSE2	heparanase 2	60495
2.40097	down	PASK	PAS domain containing serine/threonine kinase	23178
2.40071	down	FEV	FEV (ETS oncogene family)	54738
2.40065	down	SLC1A3	solute carrier family 1 (glial high affinity glutamate transporter), member 3	6507
2.40007	down	TMEM46	transmembrane protein 46	387914
2.39828	down	CDKN3	cyclin-dependent kinase inhibitor 3 (CDK2-associated dual specificity phosphatase)	1033
2.39564	down	TMEM19	transmembrane protein 19	55266
2.3937	down	RPRML	reprimo-like	388394
2.39347	up		Transcribed locus
2.39223	up		CDNA FLJ11369 fis, clone HEMBA1000338
2.38376	down		Transcribed locus
2.38274	up		Clone FLB2543
2.38244	up	DMKN	dermokine	93099
2.38068	up	LOC283454	hypothetical protein LOC283454	283454
2.3755	down	RERG	RAS-like, estrogen-regulated, growth inhibitor	85004
2.37474	up	FRMD3	FERM domain containing 3	257019
2.37367	down		Transcribed locus
2.36244	down	PALMD	palmdelphin	54873
2.36147	up	RPL39L	ribosomal protein L39-like	116832
2.36082	up	NR2F1	Nuclear receptor subfamily 2, group F, member 1	7025
2.36048	up	STXBP5L	syntaxin binding protein 5-like	9515
2.35608	up	ADRA1A	Adrenergic, alpha-1A-, receptor	148
2.35598	up	HS6ST2	heparan sulfate 6-O-sulfotransferase 2	90161
2.35184	up	PCDHB10	protocadherin beta 10	56126
2.35175	down	HLA-DPA1	major histocompatibility complex, class II, DP alpha 1	3113
2.34985	down	SLC38A4	solute carrier family 38, member 4	55089
2.34957	down	SP8	Sp8 transcription factor	221833
2.34933	down	C21orf100	chromosome 21 open reading frame 100	118421
2.34599	up		CDNA FLJ35091 fis, clone PLACE6005786
2.34448	down	IGF1	insulin-like growth factor 1 (somatomedin C)	3479
2.34221	up	FRY	furry homolog (Drosophila)	10129
2.34126	down	DEPDC1	DEP domain containing 1	55635
2.34066	up	SLFN11	schlafen family member 11	91607
2.34005	up	PTRF	polymerase I and transcript release factor	284119
2.33833	down	SLC44A5	solute carrier family 44, member 5	204962
2.33757	down	PALMD	palmdelphin	54873
2.33643	down		Pp14356
2.33485	up	SVIL	supervillin	6840
2.3345	up	LAPTM4B	lysosomal associated protein transmembrane 4 beta	55353
2.334	down		CDNA: FLJ22748 fis, clone KAIA0249
2.3333	down	C21orf100	chromosome 21 open reading frame 100	118421
2.33199	down	CCDC141	coiled-coil domain containing 141	285025
2.33145	up	BNC1	basonuclin 1	646
2.33119	up	ALDH1L2	aldehyde dehydrogenase 1 family, member L2	160428
2.32699	up	CLIC4	chloride intracellular channel 4	25932
2.32638	up		CDNA FLJ13895 fis, clone THYRO1001673
2.32575	up	EPB41L4B	erythrocyte membrane protein band 4.1 like 4B	54566
2.32508	up	ADAMTSL3	ADAMTS-like 3	57188
2.32421	up	HOXB7	homeobox B7	3217
2.32252	up		CDNA: FLJ21508 fis, clone COL05723
2.32068	down	CASC5	cancer susceptibility candidate 5	57082
2.3201	up	SSBP2	single-stranded DNA binding protein 2	23635
2.31842	down	TRIM34 /// TRIM6-TRIM34	tripartite motif-containing 34 /// TRIM6-TRIM34	445372 /// 53840
2.31593	up	AKAP2 /// PALM2-AKAP2	A kinase (PRKA) anchor protein 2 /// PALM2-AKAP2	11217 /// 445815
2.31545	down	IGF1	insulin-like growth factor 1 (somatomedin C)	3479
2.31178	up	FAM83A	family with sequence similarity 83, member A	84985
2.31056	down		CDNA FLJ33407 fis, clone BRACE2010535
2.3096	down	ANGPTL3	angiopoietin-like 3	27329
2.30764	up	C11orf70	chromosome 11 open reading frame 70	85016
2.30676	up		Full-length cDNA clone CS0DI001YP15 of Placenta Cot 25-normalized of Homo sapiens (human)
2.30481	up		MRNA; cDNA DKFZp761E0311 (from clone DKFZp761E0311)
2.3032	up	FHL2	four and a half LIM domains 2	2274
2.3023	down	MESP2	mesoderm posterior 2 homolog (mouse)	145873
2.3022	down		Transcribed locus
2.30115	down	CENPA	centromere protein A	1058
2.30019	up	SPTBN1	spectrin, beta, non-erythrocytic 1	6711
2.3	up	NOVA1	neuro-oncological ventral antigen 1	4857
2.29953	down	FKBP1B	FK506 binding protein 1B, 12.6 kDa	2281
2.29728	up		EST from clone 27306, 5' end
2.29509	down
2.29473	up	SOCS3	suppressor of cytokine signaling 3	9021
2.29454	up		CDNA clone IMAGE:4817707
2.29424	up		MRNA; cDNA DKFZp686N0886 (from clone DKFZp686N0886)
2.29336	up	EGR1	Early growth response 1	1958
2.29305	up		Transcribed locus
2.2922	up	ZNF629	zinc finger protein 629	23361
2.29098	down		Homo sapiens, clone IMAGE:4064953, mRNA
2.28831	up	KYNU	kynureninase (L-kynurenine hydrolase)	8942
2.28796	down	NPTX2	neuronal pentraxin II	4885
2.28764	up	SLITRK6	SLIT and NTRK-like family, member 6	84189
2.28357	down		Transcribed locus
2.28328	down	LOC729088	hypothetical protein LOC729088	729088
2.28168	down		Transcribed locus
2.2803	down	DEPDC1 /// LOC730888	DEP domain containing 1 /// DEP domain containing 1 pseudogene	55635 /// 730888
2.27963	down	PTGER4	prostaglandin E receptor 4 (subtype EP4)	5734
2.2776	down	PSRC1	proline/serine-rich coiled-coil 1	84722
2.27754	up	ETV5	ets variant gene 5 (ets-related molecule)	2119
2.27561	up	LOC145786	Hypothetical protein LOC145786	145786
2.27463	up	FRAS1	Fraser syndrome 1	80144
2.27297	up
2.27224	up		CDNA FLJ20012 fis, clone ADKA03438
2.27199	up	SLC7A11	solute carrier family 7, (cationic amino acid transporter, y+ system) member 11	23657
2.27109	down	GAS2L3	Growth arrest-specific 2 like 3	283431
2.26925	down	CENPF	centromere protein F, 350/400ka (mitosin)	1063
2.26722	up		Transcribed locus
2.26625	up	CXCR7	chemokine (C-X-C motif) receptor 7	57007
2.26517	up		Homo sapiens, clone IMAGE:4516734, mRNA
2.26374	up	INHBE	inhibin, beta E	83729
2.26328	down
2.25982	down	SLC2A3	solute carrier family 2 (facilitated glucose transporter), member 3	6515
2.25809	up	ST8SIA4	ST8 alpha-N-acetyl-neuraminide alpha-2,8-sialyltransferase 4	7903
2.25653	up	AMFR	autocrine motility factor receptor	267
2.25538	up		CDNA clone IMAGE:5303966
2.25465	down		CDNA FLJ34183 fis, clone FCBBF3016987
2.25449	down	FAM133A	family with sequence similarity 133, member A	286499
2.25285	up	FLJ42709	hypothetical gene supported by AK124699	441094
2.25193	down	GTSE1	G-2 and S-phase expressed 1	51512
2.25155	up	ADFP	adipose differentiation-related protein	123
2.24944	up	COL4A4	collagen, type IV, alpha 4	1286
2.24777	down	EPHB6	EPH receptor B6	2051
2.24726	up	EGR1	early growth response 1	1958
2.24628	down	PGC	progastricsin (pepsinogen C)	5225
2.24483	up	TTC28	tetratricopeptide repeat domain 28	23331
2.24242	up	IRS1	insulin receptor substrate 1	3667
2.24173	down	AURKA	aurora kinase A	6790
2.24128	down	DSC1	desmocollin 1	1823
2.23826	up		Transcribed locus
2.23744	down	SLC15A2	solute carrier family 15 (H+/peptide transporter), member 2	6565
2.23663	up	ANXA2	annexin A2	302
2.23491	down	GIMAP2	GTPase, IMAP family member 2	26157
2.23218	up	PLEKHH2	pleckstrin homology domain containing, family H (with MyTH4 domain) member 2	130271
2.23081	up	NRXN1	neurexin 1	9378
2.23055	down	CRYAB	crystallin, alpha B	1410
2.23044	down		MRNA; cDNA DKFZp666G069 (from clone DKFZp666G069)
2.22909	down	CCDC4	coiled-coil domain containing 4	389206
2.22823	up	SCRG1	scrapie responsive protein 1	11341
2.22697	up	D4S234E	DNA segment on chromosome 4 (unique) 234 expressed sequence	27065
2.22697	up		Transcribed locus
2.2263	down	GTSE1	G-2 and S-phase expressed 1	51512
2.22556	down
2.22398	up	TMEM106B	transmembrane protein 106B	54664
2.223	up	HS3ST1	heparan sulfate (glucosamine) 3-O-sulfotransferase 1	9957
2.22102	down	CENPF	centromere protein F, 350/400ka (mitosin)	1063
2.21907	up	LOC93349	hypothetical protein BC004921	93349
2.21854	down	C1orf161	chromosome 1 open reading frame 161	126868
2.21822	up	HS6ST2	heparan sulfate 6-O-sulfotransferase 2	90161
2.21694	down	DCDC2	doublecortin domain containing 2	51473
2.2153	up	SLITRK6	SLIT and NTRK-like family, member 6	84189
2.21294	up	SLC1A4	solute carrier family 1 (glutamate/neutral amino acid transporter), member 4	6509
2.2122	down	NDP	Norrie disease (pseudoglioma)	4693
2.21201	up		Transcribed locus
2.21124	down	UGT1A4	UDP glucuronosyltransferase 1 family, polypeptide A4	54657
2.21038	up	PSTPIP2	proline-serine-threonine phosphatase interacting protein 2	9050
2.20896	down	GP2	glycoprotein 2 (zymogen granule membrane)	2813
2.20721	down	GNMT	glycine N-methyltransferase	27232
2.20583	down	TM4SF18	transmembrane 4 L six family member 18	116441
2.20515	up		CDNA FLJ12055 fis, clone HEMBB1002049
2.20479	down		Transcribed locus
2.20262	up	C6orf60	chromosome 6 open reading frame 60	79632
2.2025	down	C4orf6	chromosome 4 open reading frame 6	10141
2.20131	down
2.19758	up	FST	follistatin	10468
2.1962	up		Transcribed locus
2.19103	down	GNAO1	guanine nucleotide binding protein (G protein), alpha activating activity polypeptide O	2775
2.189	up	ULK4	unc-51-like kinase 4 (C. elegans)	54986
2.18875	up	HSPA1A	heat shock 70kDa protein 1A	3303
2.18549	up	SLC1A4	solute carrier family 1 (glutamate/neutral amino acid transporter), member 4	6509
2.18254	down	HPGD	hydroxyprostaglandin dehydrogenase 15-(NAD)	3248
2.18211	down	THRB	thyroid hormone receptor, beta (erythroblastic leukemia viral (v-erb-a) oncogene homolog 2, avian)	7068
2.18105	up	UBQLNL	ubiquilin-like	143630
2.18094	down		MRNA; cDNA DKFZp586B1324 (from clone DKFZp586B1324)
2.17951	down	LMO7	LIM domain 7	4008
2.17543	up	MXRA7	matrix-remodelling associated 7	439921
2.17409	up		Full length insert cDNA clone ZC64A04
2.17352	down	SP100	SP100 nuclear antigen	6672
2.17147	up	MAP1B	microtubule-associated protein 1B	4131
2.17077	down	HPGD	hydroxyprostaglandin dehydrogenase 15-(NAD)	3248
2.17005	up	ZNF160	zinc finger protein 160	90338
2.16989	up	ZNF655	zinc finger protein 655	79027
2.16787	down	RFPL1 /// RFPL2 /// RFPL3	ret finger protein-like 1 /// ret finger protein-like 3 /// ret finger protein-like 2	10738 /// 10739 /// 5988
2.16612	down	DNAH5	dynein, axonemal, heavy chain 5	1767
2.16546	down	GAS2L3	growth arrest-specific 2 like 3	283431
2.1654	up	MALAT1	metastasis associated lung adenocarcinoma transcript 1 (non-protein coding)	378938
2.16234	up		EST from clone 27306, 5' end
2.16226	up	LOC145786	hypothetical protein LOC145786	145786
2.16222	down	DEPDC1	DEP domain containing 1	55635
2.16208	down
2.16085	up	PSAT1	phosphoserine aminotransferase 1	29968
2.16047	up	FRY	furry homolog (Drosophila)	10129
2.15958	up	PDE10A	phosphodiesterase 10A	10846
2.15848	up		CDNA FLJ39413 fis, clone PLACE6015729
2.15741	up	CD109	CD109 molecule	135228
2.15729	up		CDNA FLJ11041 fis, clone PLACE1004405
2.15475	up	RBPMS2	RNA binding protein with multiple splicing 2	348093
2.15311	down		CDNA clone IMAGE:4824158
2.1527	up	CAMK2B	calcium/calmodulin-dependent protein kinase (CaM kinase) II beta	816
2.14799	down		Full length insert cDNA clone YP08F12
2.14792	down	GGT1	gamma-glutamyltransferase 1	2678
2.14683	up	CPNE8	copine VIII	144402
2.14607	up	ZNF555	zinc finger protein 555	148254
2.14414	down	HMMR	hyaluronan-mediated motility receptor (RHAMM)	3161
2.14199	down	KIF14	kinesin family member 14	9928
2.14142	down	CYP11A1	cytochrome P450, family 11, subfamily A, polypeptide 1	1583
2.14105	down	ARMCX4	Armadillo repeat containing, X-linked 4	158947
2.13995	up	LOC339400	hypothetical protein LOC339400	339400
2.13896	down	LYZ	lysozyme (renal amyloidosis)	4069
2.13861	up	AKAP5	A kinase (PRKA) anchor protein 5	9495
2.13722	down	C9orf100	chromosome 9 open reading frame 100	84904
2.13703	up		Transcribed locus
2.13623	up	SLC16A7	solute carrier family 16, member 7 (monocarboxylic acid transporter 2)	9194
2.13541	down	BUB1	BUB1 budding uninhibited by benzimidazoles 1 homolog (yeast)	699
2.13378	up	CNTNAP3 /// CNTNAP3B	contactin associated protein-like 3 /// contactin associated protein-like 3B	728577 /// 79937
2.1327	down	GTSE1	G-2 and S-phase expressed 1	51512
2.13051	up	LOC647500	phosphodiesterase 4D interacting protein-like	647500
2.12946	down	PPARGC1A	peroxisome proliferator-activated receptor gamma, coactivator 1 alpha	10891
2.12891	up		Transcribed locus
2.1256	up	SEMA3C	sema domain, immunoglobulin domain (Ig), short basic domain, secreted, (semaphorin) 3C	10512
2.12473	down
2.12361	down		Transcribed locus
2.12326	down	GGTLA4	gamma-glutamyltransferase-like activity 4	92086
2.12289	up		CDNA clone IMAGE:4328048
2.12032	down	MIRH1	microRNA host gene (non-protein coding) 1	407975
2.11976	up	FMNL3	formin-like 3	91010
2.11887	down	TMED4	transmembrane emp24 protein transport domain containing 4	222068
2.11795	down		CDNA clone IMAGE:5298552
2.11793	up	FYN	FYN oncogene related to SRC, FGR, YES	2534
2.1173	down	SLC16A3	Solute carrier family 16, member 3 (monocarboxylic acid transporter 4)	9123
2.11452	down	CPA3	carboxypeptidase A3 (mast cell)	1359
2.1141	down	PKIB	protein kinase (cAMP-dependent, catalytic) inhibitor beta	5570
2.11347	down		Transcribed locus
2.1134	up
2.11334	up		Transcribed locus
2.11254	up	IGFBPL1	insulin-like growth factor binding protein-like 1	347252
2.1114	up	FRMD6	FERM domain containing 6	122786
2.11137	down		CDNA clone IMAGE:4811412
2.10981	down	H2AFJ	H2A histone family, member J	55766
2.10918	up	ADAM19	ADAM metallopeptidase domain 19 (meltrin beta)	8728
2.10734	up	C7orf41	chromosome 7 open reading frame 41	222166
2.1071	up	ANXA2P2	annexin A2 pseudogene 2	304
2.10298	down
2.10183	down	DFNB59	deafness, autosomal recessive 59	494513
2.10101	up	EIF4E3	eukaryotic translation initiation factor 4E family member 3	317649
2.10011	up	LOC595101	PI-3-kinase-related kinase SMG-1 pseudogene	595101
2.09945	down	BDH1	3-hydroxybutyrate dehydrogenase, type 1	622
2.09652	down	CENPA	centromere protein A	1058
2.09624	down
2.09595	up	RBMX	RNA binding motif protein, X-linked	27316
2.09568	down		Full length insert cDNA clone YI40A07
2.09539	up	FTH1	ferritin, heavy polypeptide 1	2495
2.09274	down	HMMR	hyaluronan-mediated motility receptor (RHAMM)	3161
2.092	up	TSPAN12	tetraspanin 12	23554
2.09123	down	CDCA3	cell division cycle associated 3	83461
2.09123	down		Homo sapiens, clone IMAGE:5171352, mRNA
2.0912	up	LAMC2	laminin, gamma 2	3918
2.09029	down	CDCA2	cell division cycle associated 2	157313
2.0892	up	DUSP4	dual specificity phosphatase 4	1846
2.08773	up	LPHN2	latrophilin 2	23266
2.08644	up	XK	X-linked Kx blood group (McLeod syndrome)	7504
2.08501	down	KL	klotho	9365
2.08465	down
2.08462	down	LOC147645	hypothetical protein LOC147645	147645
2.08346	down	LOC285382	hypothetical gene supported by AK091454	285382
2.08324	up	SF1	splicing factor 1	7536
2.0812	up	GULP1	GULP, engulfment adaptor PTB domain containing 1	51454
2.07772	up	LAMB3	laminin, beta 3	3914
2.07733	up
2.07665	up	PDGFC	platelet derived growth factor C	56034
2.07656	up	RAB34	RAB34, member RAS oncogene family	83871
2.07588	down	EPB41L3	erythrocyte membrane protein band 4.1-like 3	23136
2.07533	up	SLC7A11	solute carrier family 7, (cationic amino acid transporter, y+ system) member 11	23657
2.07497	down	HECW2	HECT, C2 and WW domain containing E3 ubiquitin protein ligase 2	57520
2.07456	up	TNC	tenascin C (hexabrachion)	3371
2.07425	down	HERC3	hect domain and RLD 3	8916
2.07308	up	EHD2	EH-domain containing 2	30846
2.07158	down		Homo sapiens, clone IMAGE:4513059, mRNA
2.07134	up	FRAS1	Fraser syndrome 1	80144
2.07134	down	GLRX	glutaredoxin (thioltransferase)	2745
2.07106	up	FRMD6	FERM domain containing 6	122786
2.07101	down	LOC728342	Hypothetical protein LOC728342	728342
2.06838	up	ARHGEF2	rho/rac guanine nucleotide exchange factor (GEF) 2	9181
2.06786	down	GGT1	gamma-glutamyltransferase 1	2678
2.06712	up	MMP16	matrix metallopeptidase 16 (membrane-inserted)	4325
2.06639	up	SLC7A6	solute carrier family 7 (cationic amino acid transporter, y+ system), member 6	9057
2.06496	down	SEMG2	semenogelin II	6407
2.064	down	GGT1	gamma-glutamyltransferase 1	2678
2.06226	down	KLK15	kallikrein-related peptidase 15	55554
2.05833	up		CDNA FLJ39164 fis, clone OCBBF2002656
2.05832	up	SFTPH	surfactant associated protein H	253970
2.0583	down		Homo sapiens, clone IMAGE:4732650, mRNA
2.05719	up	STAC	SH3 and cysteine rich domain	6769
2.05591	up	KIAA0484	KIAA0484 protein	57240
2.05572	up		MRNA; cDNA DKFZp547B198 (from clone DKFZp547B198)
2.05528	up	AKR1C1	aldo-keto reductase family 1, member C1 (dihydrodiol dehydrogenase 1; 20-alpha (3-alpha)-hydroxysteroid dehydrogenase)	1645
2.0536	down		Primary neuroblastoma cDNA, clone:Nbla04246, full insert sequence
2.05358	up	CCND2	cyclin D2	894
2.05324	up		Transcribed locus
2.05181	up
2.05139	down		CDNA FLJ43100 fis, clone CTONG2003100
2.05002	down	RNF26	ring finger protein 26	79102
2.04986	down	GGT1	gamma-glutamyltransferase 1	2678
2.04969	up	ANKRD10	ankyrin repeat domain 10	55608
2.04913	down
2.04725	up	SLITRK6	SLIT and NTRK-like family, member 6	84189
2.04693	up	MGEA5	Meningioma expressed antigen 5 (hyaluronidase)	10724
2.04638	down	SLC2A3	solute carrier family 2 (facilitated glucose transporter), member 3	6515
2.0453	down	XG	Xg blood group	7499
2.04347	up	NOVA1	neuro-oncological ventral antigen 1	4857
2.04294	up	AHSA2	AHA1, activator of heat shock 90kDa protein ATPase homolog 2 (yeast)	130872
2.04157	up	SEMA3C	sema domain, immunoglobulin domain (Ig), short basic domain, secreted, (semaphorin) 3C	10512
2.04056	up	BATF3	basic leucine zipper transcription factor, ATF-like 3	55509
2.04027	up		Transcribed locus
2.03946	up		MRNA; cDNA DKFZp547B198 (from clone DKFZp547B198)
2.03895	down	PGCP	plasma glutamate carboxypeptidase	10404
2.03802	up		CDNA FLJ38810 fis, clone LIVER2006251
2.03755	up	HRK	Harakiri, BCL2 interacting protein (contains only BH3 domain)	8739
2.03745	down	BIRC5	baculoviral IAP repeat-containing 5 (survivin)	332
2.03556	down	PLA1A	phospholipase A1 member A	51365
2.03545	down		Transcribed locus, strongly similar to XP_517193.1 PREDICTED: similar to Heterogeneous nuclear ribonucleoprotein D0 (hnRNP D0) (AU-rich element RNA-binding protein 1) [Pan troglodytes]
2.03417	down	C2	complement component 2	717
2.03326	up	C8orf4	chromosome 8 open reading frame 4	56892
2.03292	up	SFRS8	splicing factor, arginine/serine-rich 8 (suppressor-of-white-apricot homolog, Drosophila)	6433
2.03199	down	ODAM	odontogenic, ameloblast asssociated	54959
2.03127	up	PRSS23	protease, serine, 23	11098
2.03072	up
2.03027	up	GJC1	gap junction protein, gamma 1, 45kDa	10052
2.03013	down	CCDC88C	coiled-coil domain containing 88C	440193
2.03013	down	HIST1H2BO	histone cluster 1, H2bo	8348
2.02878	up		CDNA FLJ38810 fis, clone LIVER2006251
2.0285	down	WWTR1	WW domain containing transcription regulator 1	25937
2.0279	up
2.0278	down	LOC152573	hypothetical protein BC012029	152573
2.02664	down	LOC731049 /// UBE2S	ubiquitin-conjugating enzyme E2S /// similar to Ubiquitin-conjugating enzyme E2S (Ubiquitin-conjugating enzyme E2-24 kDa) (Ubiquitin-protein ligase) (Ubiquitin carrier protein) (E2-EPF5)	27338 /// 731049
2.02654	up	C14orf139	chromosome 14 open reading frame 139	79686
2.02606	up	ZNF254	Zinc finger protein 254	9534
2.02494	up	LOC645513	Similar to septin 7	645513
2.02467	up	CAMK2B	Calcium/calmodulin-dependent protein kinase (CaM kinase) II beta	816
2.02456	down		MRNA; cDNA DKFZp781P02163 (from clone DKFZp781P02163)
2.02418	down	UGT1A4	UDP glucuronosyltransferase 1 family, polypeptide A4	54657
2.02365	up	FGF13	fibroblast growth factor 13	2258
2.02354	down	GLYATL1	glycine-N-acyltransferase-like 1	92292
2.02352	up	SFN	stratifin	2810
2.01947	down		Transcribed locus
2.0188	down	ANAPC13	anaphase promoting complex subunit 13	25847
2.01771	down		CDNA clone IMAGE:5262422
2.01719	down		Homo sapiens, clone IMAGE:4332461, mRNA
2.01664	up	TncRNA	Trophoblast-derived noncoding RNA	283131
2.01642	up	WDR41	WD repeat domain 41	55255
2.01481	up	SH3PXD2A	SH3 and PX domains 2A	9644
2.0147	up	ZNF711	zinc finger protein 711	7552
2.01417	down		Transcribed locus
2.01407	down	RP1-127L4.6	hypothetical protein LOC150297	150297
2.01312	down	TRIM48	tripartite motif-containing 48	79097
2.01286	up	STOX1	storkhead box 1	219736
2.01285	down	ERICH1	Glutamate-rich 1	157697
2.01273	down
2.01232	up	TCEA3	transcription elongation factor A (SII), 3	6920
2.01231	up	CD24	CD24 molecule	934
2.01215	down	MCTP2	multiple C2 domains, transmembrane 2	55784
2.01189	up	LOC645513	Similar to septin 7	645513
2.01141	up	GFI1	growth factor independent 1 transcription repressor	2672
2.01109	down	SGOL2	shugoshin-like 2 (S. pombe)	151246
2.00875	up	CD24	CD24 molecule	934
2.00766	up	FLJ21272	hypothetical protein FLJ21272	80100
2.00748	down	DEPDC1B	DEP domain containing 1B	55789
2.00652	up		CDNA FLJ46553 fis, clone THYMU3038879
2.00644	up	NEBL	Nebulette	10529
2.00485	up
2.00447	down	HSD17B6	hydroxysteroid (17-beta) dehydrogenase 6 homolog (mouse)	8630
2.0042	up	PDE10A	phosphodiesterase 10A	10846
2.0034	up	MET	met proto-oncogene (hepatocyte growth factor receptor)	4233
2.00221	up		Transcribed locus
2.00068	up	LOC728320 /// LTF	lactotransferrin /// similar to lactotransferrin	4057 /// 728320
2.00011	down	CREB3L1	cAMP responsive element binding protein 3-like 1	90993
